# Supplementary material for: Pathobiology of Second-Generation Antihistamines Related to Sleep in Urticaria Patients
Source: Biology (Basel). 2022 Mar 11;11(3):433. doi: 10.3390/biology11030433 (PMC8945773; doi:10.3390/biology11030433)
Supplement: Supplementary file 1 [file biology-11-00433-s001.zip]

Archive with 1 entries (1 files):
- biology-1563292-supplementary.pdf
